# Supplementary material for: Effects of different intensities of long-term grazing on plant diversity, biomass and carbon stock in alpine shrubland on the Qinghai-Tibetan Plateau
Source: PeerJ. 2022 Jan 12;10:e12771. doi: 10.7717/peerj.12771 (PMC8760858; doi:10.7717/peerj.12771)
Supplement: Supplemental Information 1 [file peerj-10-12771-s001.xlsx]

## Sheet: raw data
		EX	Excluded from grazing for 5 years
		LG	Lightly grazed
		MG	Moderately grazed
		HG	Heavily grazed
						diversity				biomass							biomass carbon
	shrubland	coverage (%)	density (individual/m2)	height (cm)		H	J	s		Leaf (g/m2)	Branch (g/m2)	Stem (g/m2)	SAGB (g/m2)	SBGB (g/m2)	STSB (g/m2)		Leaf (g/m2)	Branch (g/m2)	Stem (g/m2)	SAGBC (g/m2)	SBGBC (g/m2)	STSBC (g/m2)
	EX	92.3	3.4	78.6		1.39848	0.926641	4.6		260.88	497.043	1152.37	1910.29	2576.13	4486.42		137.295	252.818	586.781	976.894	1541.75	2518.64
	LG	88.9	3.1	65		1.60706	0.955255	5.4		226.143	384.41	1196	1926.55	2449.03	4375.59		120.13	194.793	609.47	924.393	1394.53	2318.92
	MG	82	2.66	51.5		1.40263	0.908143	4.8		160.51	265.423	959.633	1385.57	1798.67	3184.23		83.6476	134.98	488.204	706.832	1020.75	1727.58
	HG	7.7	1.18	11.7		0.718289	0.936102	2.2		10.9033	17.83	73.87	102.603	212.374	314.977		5.72785	9.02572	37.6688	52.4223	120.447	172.869
						diversity				biomass				biomasa carbon
	understory herbaceous plant	coverage (%)	density (individual/m2)	height (cm)		H	J	s		UAGB (g/m2)	UBGB (g/m2)	TUB (g/m2)		UAGBC (g/m2)	UBGBC (g/m2)	TUBC (g/m2)
	EX	90.8	32.775	614.8		1.17934	0.521145	9.8		108.147	1385.37	1493.51		52.9865	700.792	753.779
	LG	85.5	21.4	711.4		1.17996	0.448954	13.9		122.827	1103.07	1225.89		60.0962	561.13	621.226
	MG	86.6	8.6	657.7		1.00245	0.439594	9.9		70.0967	989.033	1059.13		34.4242	494.134	528.558
	HG	61	1.8	399.5		0.654845	0.410031	5.1		78.92	666.267	745.187		38.1523	336.249	374.402
		Litter biomass (g/m2)	litter biomass carbon (g/m2)		Total biomass (g/m2)	Total biomass carbon (g/m2)		ecosystem carbon storage (g/m2)
		LB (g/m2)	LBC (g/m2)		TB (g/m2)	TBC (g/m2)		Ecocs (g/m2)
	EX	523.1	257.499		6503.04	3529.92		28356.1
	LG	167.767	82.7531		5769.25	3022.9		28322.9
	MG	86	42.0428		4329.36	2298.18		25280.6
	HG	10.0333	4.89597		1070.2	552.167		16334.4
		soil organ carbon (g/kg)					soil bulk density (g/m3)					soil carbon srock (g/m2)
	soil	0-10 cm	10-20 cm	20-30 cm	30-50 cm		0-10 cm	10-20 cm	20-30 cm	30-50 cm		0-10 cm	10-20 cm	20-30 cm	30-50 cm	0-50 cm
	EX	110.813	89.54	54.987	35.45		0.763	0.813	0.87	1.213		8453.95	7278.13	4781.57	4312.5	24826.1
	LG	111.613	89.627	55.917	34.333		0.803	0.85	0.84	1.167		8979.52	7617.66	4695.38	4007.42	25300
	MG	85.793	73.733	48.27	35.057		0.897	0.9	0.883	1.25		7701.43	6631.65	4254.98	4394.34	22982.4
	HG	39.493	39.673	30.623	28.053		1.163	1.087	1.1	1.237		4609.52	4317.11	3384.76	3470.87	15782.3
